# Supplementary material for: PerTurboID, a targeted in situ method reveals the impact of kinase deletion on its local protein environment in the cytoadhesion complex of malaria-causing parasites
Source: eLife. 2023 Sep 22;12:e86367. doi: 10.7554/eLife.86367 (PMC10564455; doi:10.7554/eLife.86367)
Supplement: Figure 2—figure supplement 1—source data 1. [file elife-86367-fig2-figsupp1-data1.zip]

Archive with 2 entries (2 files):
- Figure 2- figure supplement 1 - source data 1.tif
- __MACOSX/._Figure 2- figure supplement 1 - source data 1.tif
